# Supplementary material for: Physical Demand but Not Dexterity Is Associated with Motor Flexibility during Rapid Reaching in Healthy Young Adults
Source: PLoS One. 2015 May 13;10(5):e0127017. doi: 10.1371/journal.pone.0127017 (PMC4430491; doi:10.1371/journal.pone.0127017)
Supplement: S1 File — The y-axis gives the subject numbers and the x-axis the age, height, weight, MVC measures and log transformed UCM measures (GEV, NGEV, Vratio) for each movement phase (1–25%, 26–50%, 51–75%, 76–100% and end-point) and dexterity (ID4, ID5 and ID 6) and physical demand (0 kg, 0.5 kg, 1 kg, 1.5 kg, 2 kg) condition. (XLS) [file pone.0127017.s001.xls]

## Sheet: Blad2
Age	Height	Weight	Mean Maximum Voluntary Contraction (MVC) pre	Mean MVC post	ID4_0kg_25_GEV_LogTrans	ID4_0.5kg_25_GEV_LogTrans	ID4_1kg_25_GEV_LogTrans	ID4_1.5kg_25_GEV_LogTrans	ID4_2kg_25_GEV_LogTrans	ID5_0kg_25_GEV_LogTrans	ID5_0.5kg_25_GEV_LogTrans	ID5_1kg_25_GEV_LogTrans	ID5_1.5kg_25_GEV_LogTrans	ID5_2kg_25_GEV_LogTrans	ID6_0kg_25_GEV_LogTrans	ID6_0.5kg_25_GEV_LogTrans	ID6_1kg_25_GEV_LogTrans	ID6_1.5kg_25_GEV_LogTrans	ID6_2kg_25_GEV_LogTrans	ID4_0kg_50_GEV_LogTrans	ID4_0.5kg_50_GEV_LogTrans	ID4_1kg_50_GEV_LogTrans	ID4_1.5kg_50_GEV_LogTrans	ID4_2kg_50_GEV_LogTrans	ID5_0kg_50_GEV_LogTrans	ID5_0.5kg_50_GEV_LogTrans	ID5_1kg_50_GEV_LogTrans	ID5_1.5kg_50_GEV_LogTrans	ID5_2kg_50_GEV_LogTrans	ID6_0kg_50_GEV_LogTrans	ID6_0.5kg_50_GEV_LogTrans	ID6_1kg_50_GEV_LogTrans	ID6_1.5kg_50_GEV_LogTrans	ID6_2kg_50_GEV_LogTrans	ID4_0kg_75_GEV_LogTrans	ID4_0.5kg_75_GEV_LogTrans	ID4_1kg_75_GEV_LogTrans	ID4_1.5kg_75_GEV_LogTrans	ID4_2kg_75_GEV_LogTrans	ID5_0kg_75_GEV_LogTrans	ID5_0.5kg_75_GEV_LogTrans	ID5_1kg_75_GEV_LogTrans	ID5_1.5kg_75_GEV_LogTrans	ID5_2kg_75_GEV_LogTrans	ID6_0kg_75_GEV_LogTrans	ID6_0.5kg_75_GEV_LogTrans	ID6_1kg_75_GEV_LogTrans	ID6_1.5kg_75_GEV_LogTrans	ID6_2kg_75_GEV_LogTrans
21	170	62	122.9	115.167	-6.76396	-7.01588	-6.23626	-6.62379	-6.07024	-5.95309	-6.65541	-6.23447	-5.77391	-5.77701	-6.15348	-6.39253	-5.70572	-5.83967	-5.91552	-6.36324	-6.91921	-6.19531	-6.1421	-6.03097	-5.80467	-5.9723	-5.9286	-5.5936	-5.0546	-5.80012	-6.04579	-5.50587	-5.5606	-5.40517	-6.761	-6.87938	-6.47607	-6.03827	-6.50155	-6.02972	-6.16781	-6.03487	-5.75845	-5.24437	-6.32872	-6.21248	-5.50727	-5.64073	-5.61648
20	189	73	247.7	231.467	-5.66787	-6.17684	-6.22388	-5.80439	-5.82953	-6.51311	-5.86093	-6.80851	-5.43956	-5.5894	-6.56651	-5.82302	-6.16151	-6.29809	-6.26587	-4.97601	-5.66272	-5.69673	-5.58506	-5.60497	-6.53157	-5.76974	-6.23377	-5.58358	-5.73543	-5.7772	-5.7308	-5.94623	-5.43562	-5.66919	-5.5971	-5.96359	-5.78203	-5.66195	-6.01909	-6.88503	-6.09865	-6.29628	-5.77237	-5.69496	-5.86809	-5.53494	-6.1127	-5.62037	-5.76515
22	169	61	133.1	135.033	-7.39846	-7.31066	-7.13174	-7.23316	-7.18179	-7.34836	-7.16764	-7.75126	-7.21674	-7.1952	-7.69542	-7.40135	-6.94616	-6.29036	-6.21104	-7.25375	-7.37773	-7.84755	-7.33172	-7.53384	-7.12464	-6.67115	-7.41239	-6.44085	-6.471	-5.99415	-6.55591	-5.49978	-5.33381	-5.28409	-6.91916	-7.04438	-7.43409	-7.06259	-7.3817	-6.69233	-6.25301	-7.2843	-6.44468	-6.1569	-6.43615	-6.27548	-6.37127	-6.35353	-6.23108
21	168	80	121.9	116.567	-8.17142	-6.46855	-6.59039	-6.77201	-7.15466	-7.45134	-6.66169	-6.43364	-7.10234	-6.59155	-8.11348	-7.58064	-7.15862	-7.36606	-6.62087	-7.76757	-6.62064	-6.51289	-6.84349	-6.55169	-7.14055	-6.49455	-6.82061	-6.80724	-6.11289	-7.30252	-7.16705	-6.56677	-6.93244	-6.09564	-7.31199	-6.75297	-6.70774	-6.94157	-6.69699	-6.49401	-6.14816	-6.52829	-6.24526	-5.88628	-7.01336	-6.93013	-6.63444	-6.75193	-5.9215
29	180	68	143.2	132.433	-6.3868	-7.1405	-6.61707	-6.77453	-6.72205	-7.29104	-7.20084	-6.68248	-6.94837	-7.01351	-6.6619	-6.78691	-6.8502	-6.58929	-6.25758	-5.5651	-6.62787	-6.47845	-6.27847	-6.25371	-6.6747	-6.56037	-6.31095	-6.67383	-6.24135	-6.1965	-6.37048	-6.67855	-6.28638	-5.7586	-5.48731	-7.0516	-6.44292	-6.60006	-6.3187	-6.57997	-6.58467	-6.37867	-6.6434	-6.5212	-6.43578	-6.56571	-6.58934	-6.31069	-6.17218
21	188	72	208.8	203.633	-7.27344	-7.09361	-7.26862	-6.41178	-6.35528	-7.1517	-7.22543	-6.45212	-6.84139	-6.33977	-6.90445	-7.05769	-6.82827	-6.39707	-6.24399	-6.96703	-6.82569	-6.45731	-5.3615	-6.05513	-6.19441	-6.13479	-5.50141	-5.40063	-5.61583	-5.71469	-6.02338	-5.63365	-5.49535	-5.42718	-7.28084	-6.85185	-6.29877	-5.44734	-5.65383	-6.46404	-6.16021	-5.47906	-5.594	-5.62846	-6.03139	-6.66649	-5.87356	-5.53641	-5.37119
21	184	73	136.1	130.467	-7.85646	-7.70824	-7.18764	-7.29682	-6.53763	-7.165	-6.83295	-6.57205	-6.98079	-6.63837	-7.34349	-7.20533	-7.03142	-7.04243	-7.03118	-6.60262	-6.75102	-6.31893	-5.92204	-5.88504	-6.24488	-6.21082	-5.91216	-5.97457	-5.86838	-6.25037	-6.3041	-6.48985	-6.04091	-5.94315	-6.57515	-6.70869	-6.49895	-6.3021	-5.97246	-6.74477	-6.72257	-6.28635	-6.28514	-6.02069	-6.82298	-6.48274	-6.8819	-6.21599	-5.90431
23	179	75	200.7	199.533	-7.65762	-7.68392	-7.14924	-7.52759	-7.24728	-8.37926	-7.69157	-7.79478	-7.43951	-7.15778	-7.81422	-7.70001	-7.32994	-7.20149	-7.40111	-6.66645	-6.40297	-6.09676	-6.50581	-5.99876	-6.78458	-6.78945	-6.48516	-6.46961	-6.5	-6.45873	-6.55069	-6.1661	-6.17176	-6.2022	-6.57806	-6.23887	-6.16689	-6.20117	-5.97212	-6.85849	-6.54832	-6.03038	-6.18434	-6.09317	-6.47754	-6.39856	-6.01489	-5.92832	-5.71916
18	175	61	130	127.633	-6.27038	-6.95507	-7.25617	-7.22756	-7.70724	-7.7196	-7.79498	-7.32777	-7.53107	-7.68046	-7.58433	-7.20646	-7.24289	-7.35052	-7.05814	-5.32484	-6.11389	-6.34759	-5.73268	-6.52835	-7.19544	-7.06057	-6.72226	-6.3464	-6.73567	-6.72871	-6.33125	-7.22182	-6.68074	-7.02926	-5.55364	-6.07777	-6.35944	-5.78736	-6.09711	-7.07268	-7.01426	-6.35306	-6.23059	-6.39507	-6.97842	-6.75837	-6.85761	-6.58667	-6.83531
19	177	71	130.6	103.767	-6.04778	-6.72709	-6.34632	-7.22654	-6.76543	-7.11693	-7.21997	-6.65947	-6.16953	-6.66109	-6.98114	-6.2389	-7.02626	-6.68226	-6.455	-5.91391	-6.46307	-6.46741	-6.84699	-6.73775	-6.95954	-6.97991	-6.87374	-6.40266	-6.84028	-6.54588	-6.4348	-6.91624	-6.38391	-6.71279	-5.56196	-6.75068	-6.8729	-6.20736	-6.65164	-7.13305	-6.65977	-6.79327	-6.40866	-6.71543	-6.83335	-6.58652	-6.86682	-6.46895	-6.58273
20	180	62	109.3	107.733	-6.24533	-5.86511	-6.0754	-5.39375	-4.63091	-6.7172	-5.87445	-6.13652	-6.21505	-5.32733	-6.0095	-5.70084	-5.60415	-5.71377	-5.51373	-6.07838	-5.82378	-5.69927	-5.68305	-5.12497	-6.27877	-6.04842	-6.23764	-6.02809	-4.86555	-5.98323	-5.95173	-6.07947	-5.45036	-6.2132	-6.34075	-6.2064	-6.03096	-6.26442	-5.91342	-6.12514	-5.88574	-6.25545	-5.99228	-5.33101	-6.37629	-6.43774	-6.52204	-5.70245	-6.44277
22	186	76	151.567	160.967	-7.33849	-6.12967	-6.85817	-6.2679	-5.802	-7.17603	-7.38476	-6.22283	-6.54495	-5.78414	-7.55962	-6.69795	-6.2341	-6.75149	-5.8589	-6.62025	-6.07039	-5.6564	-5.86847	-5.47163	-6.69059	-5.92355	-5.06405	-5.97181	-5.24966	-6.3864	-6.16984	-5.8465	-5.92724	-5.31406	-6.40565	-6.13886	-5.44973	-6.06074	-5.36299	-5.93038	-5.35738	-4.99636	-5.6644	-5.46879	-5.89821	-6.43358	-5.90125	-5.60527	-5.18846
21	171	58	140.3	145.433	-6.63375	-6.30735	-6.20039	-6.49081	-6.58153	-6.95152	-6.52296	-6.92086	-6.65707	-6.59009	-6.88017	-6.84397	-6.81841	-6.61769	-6.82247	-6.30909	-6.12663	-5.85643	-6.15444	-6.72045	-6.05778	-5.55519	-6.61015	-5.95588	-6.37472	-5.46667	-6.44324	-6.43426	-6.16632	-6.22628	-5.94395	-6.54723	-5.57496	-5.93626	-6.66041	-6.38642	-5.63392	-6.47515	-5.50823	-6.19322	-6.20736	-6.3527	-6.26891	-5.56479	-5.9028
20	180	70	168.9	177.633	-7.2788	-6.69355	-7.56243	-6.79186	-7.01619	-7.6647	-7.61109	-7.38344	-7.51164	-7.33585	-7.235	-7.28215	-7.15695	-7.16369	-6.94034	-6.34091	-6.16735	-6.84242	-6.30058	-6.4603	-6.33049	-6.50137	-6.32592	-5.95268	-6.11958	-6.84344	-6.35648	-5.90139	-6.17501	-5.51841	-6.64774	-6.17003	-6.80865	-6.23394	-6.57966	-6.71874	-6.5344	-6.2987	-5.91584	-6.11555	-7.17114	-6.78934	-5.86944	-6.28988	-5.50139
26	185	71	327.3	333.4	-6.85364	-6.3971	-6.09208	-6.10194	-6.01977	-6.9846	-7.02654	-5.84983	-6.17966	-6.2566	-7.14066	-6.35499	-6.2475	-6.14562	-6.31368	-6.23661	-5.96758	-5.51358	-5.82886	-5.27532	-5.87371	-6.40158	-5.59813	-5.68734	-5.81788	-6.07556	-5.82005	-5.45003	-5.52148	-5.37178	-6.31182	-5.68422	-5.21502	-5.67851	-5.14688	-6.01874	-5.94446	-5.37725	-5.64306	-5.72615	-6.03307	-5.55309	-5.07636	-5.36383	-5.26072
22	170	71	108.1	125.867	-7.12278	-7.44581	-7.78908	-7.66162	-7.47206	-8.12843	-7.97199	-7.45312	-7.73894	-7.55655	-7.44886	-7.4155	-7.72043	-7.37921	-7.88693	-6.78069	-7.08321	-6.99416	-7.03779	-6.76396	-7.39568	-7.4731	-6.93841	-7.17509	-7.27784	-6.16356	-6.8244	-7.33719	-6.20549	-7.06955	-6.92031	-6.51727	-6.45496	-6.18107	-6.11843	-7.14807	-7.08583	-6.52443	-6.29608	-6.40846	-6.16162	-6.34768	-6.30059	-5.57825	-6.62864
21	180	73	254.7	195.333	-8.25296	-7.33396	-7.68083	-7.24343	-7.37721	-6.64925	-7.46593	-7.42025	-7.39006	-7.55277	-7.33836	-7.12407	-7.38665	-7.49983	-7.29676	-6.71048	-5.73709	-6.03181	-5.59641	-5.55704	-6.29524	-5.71494	-5.67976	-6.27069	-6.31258	-6.85696	-5.73744	-6.20306	-6.02417	-5.74773	-6.74249	-6.34936	-5.67908	-5.78411	-6.01764	-6.97679	-5.90808	-6.04745	-6.5855	-6.313	-6.91576	-6.30713	-6.36527	-6.17983	-6.14966
22	180	74	102	884.333	-7.01044	-6.39481	-7.10697	-6.48977	-6.2586	-7.36109	-6.84447	-6.42326	-6.29567	-6.02068	-7.33113	-6.32358	-6.36354	-5.93588	-6.23663	-6.11178	-5.79284	-6.20499	-5.70444	-5.50889	-6.57289	-5.9548	-5.75935	-5.8388	-5.52433	-6.26606	-5.60068	-5.50224	-5.56683	-5.64866	-6.35332	-5.64987	-6.46537	-5.54003	-5.45902	-6.50049	-6.1385	-5.75992	-5.80835	-5.18978	-6.55134	-5.79354	-5.53008	-5.60217	-5.26964
21	168	57	131.3	132.533	-7.31859	-7.19225	-7.10279	-6.62383	-7.0633	-7.29521	-7.53705	-7.16244	-7.48313	-7.3064	-7.46186	-7.56515	-6.5922	-7.50503	-7.16448	-7.04822	-7.14356	-6.48723	-6.36299	-6.44157	-6.60517	-7.22885	-6.98411	-6.54175	-6.98488	-7.10429	-6.98625	-6.42716	-7.07992	-6.72657	-6.49565	-7.34622	-6.65395	-6.22681	-6.48429	-6.82364	-6.94245	-6.78579	-6.24149	-6.94506	-7.12545	-6.59227	-6.69601	-6.97895	-6.91088
20	200	93	156.3	146.5	-7.46198	-7.65647	-7.3204	-7.16846	-7.49626	-8.0297	-7.50144	-7.83675	-7.34854	-7.39488	-7.43182	-7.22004	-7.73513	-7.89488	-6.77365	-7.48442	-7.08634	-7.10571	-6.71702	-7.06698	-7.54594	-6.91038	-7.32305	-7.15582	-7.23918	-6.68675	-6.7969	-7.21705	-6.70924	-6.34813	-7.11994	-6.99972	-6.90266	-6.87908	-6.77398	-7.1685	-6.84894	-6.9183	-6.78734	-7.33806	-6.57673	-6.97721	-7.17098	-6.61318	-6.68335
[truncated: 180 more columns]
